# Supplementary material for: Immune Control of Avian Influenza Virus Infection and Its Vaccine Development
Source: Vaccines (Basel). 2023 Mar 4;11(3):593. doi: 10.3390/vaccines11030593 (PMC10058720; doi:10.3390/vaccines11030593)
Supplement: Supplementary file 1 [file vaccines-11-00593-s001.zip]

Archive with 1 entries (1 files):
- vaccines-2153184-supplementary.pdf
